# Supplementary material for: Mono-(2-ethylhexyl) Phthalate (MEHP)-Induced Telomere Structure and Function Disorder Mediates Cell Cycle Dysregulation and Apoptosis via c-Myc and Its Upstream Transcription Factors in a Mouse Spermatogonia-Derived (GC-1) Cell Line
Source: Toxics. 2023 May 10;11(5):448. doi: 10.3390/toxics11050448 (PMC10221830; doi:10.3390/toxics11050448)
Supplement: Supplementary file 1 [file toxics-11-00448-s001.zip]

Archive with 1 entries (1 files):
- toxics-2307806-supplementary.pdf
